# Supplementary material for: Community informed recommendations for a campaign to promote awareness of long-acting injectable PrEP among Latino men who have sex with men
Source: PLoS One. 2026 Mar 20;21(3):e0345564. doi: 10.1371/journal.pone.0345564 (PMC13004316; doi:10.1371/journal.pone.0345564)
Supplement: S1 File — (XLSX) [file pone.0345564.s001.xlsx]

## Sheet: Sheet0
	Date Completed	Age	Latino Identity (Y/N)	Racial Identity	Other Racial Identity	Sex assigned at birth	Gender identity	Sexual orientation	Other sexual orientation	Education	Other Education	Employment Status	Other Employment Status	Income	Insurance	Other insurance	Ever used PrEP (Y/N)	Current PrEP Use (Y/N)	Length of time on PrEP (in mos.)	Form of PrEP
	2023-06-07 20:02:47	23	Yes	Other (please specify):	Mexican	Male	Man	Gay		Bachelor's degree		Unemployed		$0-9,999	Medi-Cal/Medicaid		No
	2023-06-07 20:03:44	29	Yes	White		Male	Man	Gay		Bachelor's degree		Working full-time		$40,000-59,999	Employer-provided insurance		Yes	No
	2023-06-07 20:04:12	44	Yes	White		Male	Man	Gay		High school / GED		Working full-time		$20,000-39,999	Employer-provided insurance		No
	2023-06-07 20:05:11	26	Yes	American Indian or Alaska Native		Male	Man	Gay		High school / GED		Working part-time		$10,000-19,999	Medi-Cal/Medicaid		Yes	No
	2023-06-07 20:05:35	44	Yes	Other (please specify):	Mexican boricua	Male	Man	Bisexual		Other (please specify):	Trade school	Working full-time		$0-9,999	Medi-Cal/Medicaid		Yes	Yes		Truvada
	2023-06-07 20:07:09	27	Yes	Asian, Other (please specify):	Spanish	Male	Man	Bisexual		Bachelor's degree		Working part-time		$60,000-99,999	Medi-Cal/Medicaid		No
	2023-06-07 20:08:26	27	Yes	Other (please specify):	Multi racial	Male	Man	Gay		Bachelor's degree		Working full-time		$40,000-59,999	Medi-Cal/Medicaid		Yes	No
	2023-06-07 20:09:38	24	Yes	White		Male	Man	Gay		Associate degree		Unemployed		$0-9,999	Medi-Cal/Medicaid		No
	2023-06-07 21:29:55	28	Yes	American Indian or Alaska Native		Male	Man	Queer		Associate degree		Working full-time		$40,000-59,999	Self-purchased health insurance		Yes	Yes	2	Descovy
	2023-10-24 19:38:50	19	Yes	Other (please specify):	Latino	Male	Man	Gay		High school / GED		Other (please specify):	Student	$10,000-19,999	Medi-Cal/Medicaid		No
	2023-10-24 19:38:56	33	Yes	White		Male	Man	Bisexual		Associate degree		Unemployed		$100,000 or more	Medi-Cal/Medicaid		No
	2023-10-24 19:39:09	39	Yes	White		Male	Man	Gay		High school / GED		Working full-time		$60,000-99,999	Employer-provided insurance		No
	2023-10-24 19:39:54	43	Yes	Other (please specify):	Hispanic	Male	Man	Gay		High school / GED		Working full-time		$60,000-99,999	Employer-provided insurance		No
	2023-10-24 19:40:17	54	Yes	White		Male	Man	Gay		Bachelor's degree		Unemployed		$60,000-99,999	Employer-provided insurance		No
	2023-10-24 19:40:22	39	Yes	Other (please specify):	Mexican American	Male	Man	Gay		Associate degree		Working full-time		$20,000-39,999	Medi-Cal/Medicaid		Yes	Yes	48	Descovy
	2023-10-24 19:41:01	22	Yes	Other (please specify):	Hispanic	Male	Man	Gay		Associate degree		Unemployed		$0-9,999	Medicare		No
	2023-10-24 19:41:13	57	Yes	American Indian or Alaska Native, Other (please specify):	Mexican/Indian	Male	Man	Bisexual		Associate degree		Working full-time		$60,000-99,999	I do not have health insurance		No
	2023-10-24 20:32:46	23	Yes	Other (please specify):	Hispanic	Male	Man	Gay		Bachelor's degree		Working part-time		$10,000-19,999	Medi-Cal/Medicaid		Yes	Yes	1	Truvada
	2023-12-20 19:33:20	39	Yes	Other (please specify):	Spanish/Puerto Rican/Mexican	Male	Man	Gay		Bachelor's degree		Unemployed		$0-9,999	Medi-Cal/Medicaid		No
	2023-12-20 19:33:22	46	Yes	White		Male	Man	Other (please specify):	Pansexual	Associate degree		Unemployed		$0-9,999	Medi-Cal/Medicaid		Yes	No
	2023-12-20 19:33:23	22	Yes	White		Male	Man	Gay		Bachelor's degree		Working full-time		$10,000-19,999	Insurance through parent		Yes	Yes	1	Descovy
	2023-12-20 19:34:35	24	Yes	White		Male	Man	Gay		Associate degree		Working full-time		$20,000-39,999	I do not have health insurance		Yes	Yes	6	Descovy
	2023-12-20 19:42:03	18	Yes	Other (please specify):	Latino	Male	Man	Gay		High school / GED		Working part-time		$0-9,999	Insurance through parent		No
	2023-12-20 19:42:03	31	Yes	White		Male	Man	Gay		Bachelor's degree		Working full-time		$60,000-99,999	Employer-provided insurance		No
	2023-12-20 21:04:09	38	Yes	Other (please specify):	Latino	Male	Man	Gay		Associate degree		Working full-time		$40,000-59,999	Insurance through partner		Yes	No
	2024-03-13 19:33:04	39	Yes	White		Male	Man	Gay		Graduate degree (i.e., masters, doctorate, or other advanced university degree)		Working part-time		$40,000-59,999	Employer-provided insurance		No
	2024-03-13 19:33:30	46	Yes	American Indian or Alaska Native		Male	Man	Gay		Associate degree		Working full-time		$40,000-59,999	Employer-provided insurance		Yes	Yes	2	Truvada
	2024-03-13 19:34:56	28	Yes	Other (please specify):	Latino	Male	Man	Gay		Bachelor's degree		Working full-time		$20,000-39,999	Employer-provided insurance		Yes	No
	2024-03-13 19:35:19	56	Yes	Other (please specify):	Mexican	Male	Man	Queer		Associate degree		Retired		$40,000-59,999	Other (please specify):	Private insurance	No
	2024-03-13 19:36:11	30	Yes	Other (please specify):	Latino	Male	Man	Gay		High school / GED		Working full-time		$40,000-59,999	I do not have health insurance		No
